# Supplementary material for: In vitro matured oocytes have a higher developmental potential than in vivo matured oocytes after hormonal ovarian stimulation in Callithrix jacchus
Source: J Ovarian Res. 2024 Jun 1;17:120. doi: 10.1186/s13048-024-01441-0 (PMC11144324; doi:10.1186/s13048-024-01441-0)
Supplement: Supplementary file 1 — Supplementary Material 1. [file 13048_2024_1441_MOESM1_ESM.xlsx]

## Sheet: Age
Age of the animals in both stimulation groups, in years
Original data table	FSH+hCG	FSH priming
	5.3	3.9
	4.9	4.2
	5	4.9
	3.8	4.1
	3.3	4.3
	4.1	4.2
	5.1	4.6
	4.9	5.1
	5.1	3.9
	5.5	4.4
	3.5	3.8
	3.9	4.5
	5.1	5.5
	5.1	6.1
	5.7	5.8
	5.4	4.1
	5.1	4.4
	4.3	4
	4.1
	5.4
Unpaired t test Results
Table Analyzed	Age
Column B	FSH priming
vs.	vs,
Column A	FSH+hCG
Unpaired t test
P value	0.4171
P value summary	ns
Significantly different (P < 0.05)?	No
One- or two-tailed P value?	Two-tailed
t, df	t=0,8209, df=36
How big is the difference?
Mean of column A	4.73
Mean of column B	4.544
Difference between means (B - A) ± SEM	-0,1856 ± 0,2260
95% confidence interval	-0,6440 to 0,2729
R squared (eta squared)	0.01837
F test to compare variances
F, DFn, Dfd	1,113, 19, 17
P value	0.8295
P value summary	ns
Significantly different (P < 0.05)?	No
Data analyzed
Sample size, column A	20
Sample size, column B	18
Descriptive statistics
	FSH+hCG	FSH priming
Number of values	20	18		38
Minimum	3.3	3.8		3.3
Maximum	5.7	6.1		6.1
Range	2.4	2.3		2.8
Mean	4.73	4.544		4.642
Std. Deviation	0.7131	0.6758		0.6927

## Sheet: Bodyweight
Bodyweight of the animals in both stimulation groups, in g
Original data table
	FSH+hCG	FSH priming
	459	475
	465	397
	402	398
	433	449
	397	463
	415	494
	423	399
	443	411
	500	448
	441	444
	421	440
	428	496
	443	430
	425	456
	456	528
	527	445
	371	441
	465	404
	423
	440
Unpaired t test Results
Table Analyzed	Body weight
Column B	FSH priming
vs.	vs,
Column A	FSH+hCG
Unpaired t test
P value	0.5739
P value summary	ns
Significantly different (P < 0.05)?	No
One- or two-tailed P value?	Two-tailed
t, df	t=0,5675, df=36
How big is the difference?
Mean of column A	438.9
Mean of column B	445.4
Difference between means (B - A) ± SEM	6,594 ± 11,62
95% confidence interval	-16,97 to 30,16
R squared (eta squared)	0.008866
F test to compare variances
F, DFn, Dfd	1,114, 17, 19
P value	0.8145
P value summary	ns
Significantly different (P < 0.05)?	No
Data analyzed
Sample size, column A	20
Sample size, column B	18
Descriptive statistics
	FSH+hCG	FSH priming
Number of values	20	18
Minimum	371	397
Maximum	527	528
Range	156	131
Mean	438.9	445.4
Std. Deviation	34.84	36.77

## Sheet: Oocytes recovered
Numbers of all culturable (non-degenerated, not small) oocytes recovered ), including both in vivo mature and immature oocytes
Original data table
OPUs			OvE
FSH+hCG	FSH priming		FSH+hCG	FSH priming
0	16		26	71
18	10		55	63
20	23		53	19
33	9		32	116
7	32			71
11	20			55
5	7
12	24
27	13
18	23
14	25
4	11
16	0
8
22
16
Welch´s Test					Unpaired t test
Table Analyzed	Oocytes recovered in OPUs				Table Analyzed	Oocytes recovered in OvE
Column B	FSH priming				Column B	FSH priming
vs.	vs,				vs.	vs,
Column A	FSH+hCG				Column A	FSH+hCG
Unpaired t test with Welch's correction					Unpaired t test
P value	0.5618				P value	0.1897
P value summary	ns				P value summary	ns
Significantly different (P < 0.05)?	No				Significantly different (P < 0.05)?	No
One- or two-tailed P value?	Two-tailed				One- or two-tailed P value?	Two-tailed
Welch-corrected t, df	t=0,5879, df=25,47				t, df	t=1,433, df=8
How big is the difference?					How big is the difference?
Mean of column A	14.44				Mean of column A	41.5
Mean of column B	16.38				Mean of column B	65.83
Difference between means (B - A) ± SEM	1,947 ± 3,312				Difference between means (B - A) ± SEM	24,33 ± 16,98
95% confidence interval	-4,868 to 8,762				95% confidence interval	-14,82 to 63,48
R squared (eta squared)	0.01339				R squared (eta squared)	0.2043
F test to compare variances					F test to compare variances
F, DFn, Dfd	1,061, 12, 15				F, DFn, Dfd	4,548, 5, 3
P value	0.8995				P value	0.2425
P value summary	ns				P value summary	ns
Significantly different (P < 0.05)?	No				Significantly different (P < 0.05)?	No
Data analyzed					Data analyzed
Sample size, column A	16				Sample size, column A	4
Sample size, column B	13				Sample size, column B	6
Descriptive Statistics Oocytes recovered
	OPUs			OvE
	FSH+hCG	FSH priming		FSH+hCG	FSH priming
Number of values	16	13		4	6
Minimum	0	0		26	19
Maximum	33	32		55	116
Range	33	32		29	97
Mean	14.44	16.38		41.5	65.83
Std. Deviation	8.725	8.986		14.66	31.27
Std. Error of Mean	2.181	2.492		7.331	12.77

## Sheet: MII oocytes recovered
Numbers of in vivo matured oocytes recovered
Original data table
	FSH+hCG	FSH priming
	0	0
	9	1
	4	2
	11	1
	4	1
	5	5
	2	1
	4	4
	9	9
	0	1
	1	3
	1	0
	2	10
	2	1
	4	1
	6	3
	4	4
	8	3
	0
	1
Descriptive Statistics
Number of values	20	18
Minimum	0	0
Maximum	11	10
Range	11	10
Mean	3.85	2.778
Std. Deviation	3.297	2.84
Std. Error of Mean	0.7373	0.6694
Unpaired t test Results
Table Analyzed	N of MII oocytes recovered
Column B	FSH priming
vs.	vs,
Column A	FSH+hCG
Unpaired t test
P value	0.2926
P value summary	ns
Significantly different (P < 0.05)?	No
One- or two-tailed P value?	Two-tailed
t, df	t=1,068, df=36
How big is the difference?
Mean of column A	3.85
Mean of column B	2.778
Difference between means (B - A) ± SEM	-1,072 ± 1,004
95% confidence interval	-3,108 to 0,9636
R squared (eta squared)	0.03072
F test to compare variances
F, DFn, Dfd	1,348, 19, 17
P value	0.5406
P value summary	ns
Significantly different (P < 0.05)?	No
Data analyzed
Sample size, column A	20
Sample size, column B	18

## Sheet: IVM Rate
IVM rate (% of in vitro matured oocyted from n of immature)
Original data table
	FSH+hCG	FSH priming
	78	63
	14	75
	100	23
	19	44
	67	61
	63	8
	50	86
	61	17
	11	0
	75	50
	77	73
	64	45
	67	100
	100	90
	50	17
	100	39
	67	21
	46	36
	39
Unpaired t test Results
Table Analyzed	IVM rate
Column B	FSH priming
vs.	vs,
Column A	FSH+hCG
Unpaired t test
P value	0.1608
P value summary	ns
Significantly different (P < 0.05)?	No
One- or two-tailed P value?	Two-tailed
t, df	t=1,433, df=35
How big is the difference?
Mean of column A	60.42
Mean of column B	47.11
Difference between means (B - A) ± SEM	-13,31 ± 9,290
95% confidence interval	-32,17 to 5,550
R squared (eta squared)	0.0554
F test to compare variances
F, DFn, Dfd	1,243, 17, 18
P value	0.6502
P value summary	ns
Significantly different (P < 0.05)?	No
Data analyzed
Sample size, column A	19
Sample size, column B	18

## Sheet: IVF Rate
% of in vitro fertilized oocytes, from n of matured (in vitro or in vivo matured, respetively)
Original data table
MII Group	MII Group	IVM Group	IVM Group
FSH+hCG	FSH priming	FSH+hCG	FSH priming
67	0	86	30
0	33	0	17
0	0	100	79
50	0	100	25
50	0	50	32
25	0	60	80
11		22	39
75		36	67
18		83	0
0		50	55
75		35	64
0		44	50
25		100	50
50		67	61
40		78	63
100		70	69
0		100	91
		67	75
		83
ANOVA Results
Table Analyzed	Fertilization rate
Data sets analyzed	A-D
ANOVA summary
F	8.636
P value	<0,0001
P value summary	****
Significant diff. among means (P < 0.05)?	Yes
R square	0.3163
Brown-Forsythe test
F (DFn, DFd)	2,517 (3, 56)
P value	0.0674
P value summary	ns
Are SDs significantly different (P < 0.05)?	No
Bartlett's test
Bartlett's statistic (corrected)	4.475
P value	0.2145
P value summary	ns
Are SDs significantly different (P < 0.05)?	No
ANOVA table	SS	DF	MS	F (DFn, DFd)	P value
Treatment (between columns)	19573	3	6524	F (3, 56) = 8,636	P<0,0001
Residual (within columns)	42307	56	755.5
Total	61880	59
Data summary
Number of treatments (columns)	4
Number of values (total)	60
Multiple comparisons results
Number of families	1
Number of comparisons per family	6
Alpha	0.05
Tukey's multiple comparisons test	Mean Diff,	95,00% CI of diff,	Significant?	Summary	Adjusted P Value
FSH+hCG vs. FSH priming	28.97	-5,590 to 63,53	No	ns	0.1304	A-B
FSH+hCG vs. FSH+hCG	-30.32	-54,62 to -6,021	Yes	**	0.0088	A-C
FSH+hCG vs. FSH priming	-18.14	-42,75 to 6,474	No	ns	0.2188	A-D
FSH priming vs. FSH+hCG	-59.29	-93,37 to -25,21	Yes	***	0.0001	B-C
FSH priming vs. FSH priming	-47.11	-81,42 to -12,80	Yes	**	0.0033	B-D
FSH+hCG vs. FSH priming	12.18	-11,76 to 36,12	No	ns	0.5374	C-D
Test details	Mean 1	Mean 2	Mean Diff,	SE of diff,	n1	n2	q	DF
FSH+hCG vs. FSH priming	34.47	5.5	28.97	13.05	17	6	3.139	56
FSH+hCG vs. FSH+hCG	34.47	64.79	-30.32	9.176	17	19	4.673	56
FSH+hCG vs. FSH priming	34.47	52.61	-18.14	9.296	17	18	2.76	56
FSH priming vs. FSH+hCG	5.5	64.79	-59.29	12.87	6	19	6.514	56
FSH priming vs. FSH priming	5.5	52.61	-47.11	12.96	6	18	5.142	56
FSH+hCG vs. FSH priming	64.79	52.61	12.18	9.041	19	18	1.905	56

## Sheet: Cleavage rate from fertilized
% of embryos (at least 2-cell) from n fertilized
Original data table
MII Group	MII Group	IVM Group	IVM Group
FSH+hCG	FSH priming	FSH+hCG	FSH priming
33	0	100	67
0	0	0	100
0	0	67	82
75	0	67	0
0	0	100	67
100	0	100	75
0		50	100
67		50	100
100		60	0
0		100	83
0		117	71
0		50	100
100		0	67
100		25	45
0		71	83
0		100	100
0		0	50
		100	100
		100
ANOVA Results
Table Analyzed	Cleavage rate from fertilized
Data sets analyzed	A-D
ANOVA summary
F	8.145
P value	0.0001
P value summary	***
Significant diff. among means (P < 0.05)?	Yes
R square	0.3038
Brown-Forsythe test
F (DFn, DFd)	2,221 (3, 56)
P value	0.0957
P value summary	ns
Are SDs significantly different (P < 0.05)?	No
Bartlett's test
Bartlett's statistic (corrected)
P value
P value summary
Are SDs significantly different (P < 0.05)?
ANOVA table	SS	DF	MS	F (DFn, DFd)	P value
Treatment (between columns)	32611	3	10870	F (3, 56) = 8,145	P=0,0001
Residual (within columns)	74737	56	1335
Total	107348	59
Data summary
Number of treatments (columns)	4
Number of values (total)	60
Multiple comparisons results
Number of families	1
Number of comparisons per family	6
Alpha	0.05
Tukey's multiple comparisons test	Mean Diff,	95,00% CI of diff,	Significant?	Summary	Adjusted P Value
FSH+hCG vs. FSH priming	33.82	-12,11 to 79,76	No	ns	0.2195	A-B
FSH+hCG vs. FSH+hCG	-32.33	-64,63 to -0,04026	Yes	*	0.0496	A-C
FSH+hCG vs. FSH priming	-37.84	-70,56 to -5,128	Yes	*	0.0172	A-D
FSH priming vs. FSH+hCG	-66.16	-111,5 to -20,86	Yes	**	0.0016	B-C
FSH priming vs. FSH priming	-71.67	-117,3 to -26,07	Yes	***	0.0006	B-D
FSH+hCG vs. FSH priming	-5.509	-37,33 to 26,31	No	ns	0.9677	C-D
Test details	Mean 1	Mean 2	Mean Diff,	SE of diff,	n1	n2	q	DF
FSH+hCG vs. FSH priming	33.82	0	33.82	17.35	17	6	2.757	56
FSH+hCG vs. FSH+hCG	33.82	66.16	-32.33	12.2	17	19	3.749	56
FSH+hCG vs. FSH priming	33.82	71.67	-37.84	12.36	17	18	4.332	56
FSH priming vs. FSH+hCG	0	66.16	-66.16	17.11	6	19	5.469	56
FSH priming vs. FSH priming	0	71.67	-71.67	17.22	6	18	5.885	56
FSH+hCG vs. FSH priming	66.16	71.67	-5.509	12.02	19	18	0.6483	56
Descriptive Statistics
	FSH+hCG	FSH priming	FSH+hCG	FSH priming
Number of values	17	6	19	18
Minimum	0	0	0	0
Maximum	100	0	117	100
Range	100	0	117	100
Mean	33.82	0	66.16	71.67
Std. Deviation	44.55	0	38.2	31.35
Std. Error of Mean	10.8	0	8.765	7.39

## Sheet: Cleavage rate from matured
% of embryos (at least 2 cells) from n matured (in vivo or in vitro matured, respectively)
Original data table
MII Group	MII Group	IVM Group	IVM Group
FSH+hCG	FSH priming	FSH+hCG	FSH priming
22	0	86	20
0	0	0	17
0	0	100	64
38	0	100	0
0	0	50	21
25	0	60	60
0		22	39
50		36	67
18		83
0		50	45
0		35	45
0		44	50
25		100	33
50		67	28
0		78	53
0		70	69
0		100	45
		67	75
		83
ANOVA Results
Table Analyzed	Cleavage from matured
Data sets analyzed	A-D
ANOVA summary
F	22.04
P value	<0,0001
P value summary	****
Significant diff. among means (P < 0.05)?	Yes
R square	0.5459
Brown-Forsythe test
F (DFn, DFd)	3,638 (3, 55)
P value	0.0182
P value summary	*
Are SDs significantly different (P < 0.05)?	Yes
Bartlett's test
Bartlett's statistic (corrected)
P value
P value summary
Are SDs significantly different (P < 0.05)?
ANOVA table	SS	DF	MS	F (DFn, DFd)	P value
Treatment (between columns)	32957	3	10986	F (3, 55) = 22,04	P<0,0001
Residual (within columns)	27411	55	498.4
Total	60368	58
Data summary
Number of treatments (columns)	4
Number of values (total)	59
Multiple comparisons results
Number of families	1
Number of comparisons per family	6
Alpha	0.05
Tukey's multiple comparisons test	Mean Diff,	95,00% CI of diff,	Significant?	Summary	Adjusted P Value
FSH+hCG vs. FSH priming	13.41	-14,67 to 41,50	No	ns	0.5887	A-B
FSH+hCG vs. FSH+hCG	-51.38	-71,12 to -31,63	Yes	****	<0,0001	A-C
FSH+hCG vs. FSH priming	-29.59	-49,88 to -9,301	Yes	**	0.0016	A-D
FSH priming vs. FSH+hCG	-64.79	-92,49 to -37,09	Yes	****	<0,0001	B-C
FSH priming vs. FSH priming	-43	-71,09 to -14,91	Yes	***	0.0009	B-D
FSH+hCG vs. FSH priming	21.79	2,044 to 41,54	Yes	*	0.0251	C-D
Test details	Mean 1	Mean 2	Mean Diff,	SE of diff,	n1	n2	q	DF
FSH+hCG vs. FSH priming	13.41	0	13.41	10.6	17	6	1.789	55
FSH+hCG vs. FSH+hCG	13.41	64.79	-51.38	7.453	17	19	9.749	55
FSH+hCG vs. FSH priming	13.41	43	-29.59	7.657	17	17	5.465	55
FSH priming vs. FSH+hCG	0	64.79	-64.79	10.45	6	19	8.764	55
FSH priming vs. FSH priming	0	43	-43	10.6	6	17	5.736	55
FSH+hCG vs. FSH priming	64.79	43	21.79	7.453	19	17	4.135	55

## Sheet: 2-cell embryos, n
Actual number of 2-cell embryos produced
Original data table
FSH+hCG, MII group	FSH priming, MII group	FSH+hCG, IVM group	FSH priming, IVM group
0	0	0	2
2	0	6	1
0	0	0	9
0	0	2	0
3	0	6	4
0	0	1	3
1		3	7
0		1	2
0		2	0
0		3	5
2		6	5
2		7	5
0		2	2
0		0	5
0		1	10
1		5	18
3		7	5
0		4	3
0		4
0		10
ANOVA Results
Table Analyzed	2 cell embryos
Data sets analyzed	A-D
ANOVA summary
F	8.77
P value	<0,0001
P value summary	****
Significant diff. among means (P < 0.05)?	Yes
R square	0.3048
Brown-Forsythe test
F (DFn, DFd)	5,851 (3, 60)
P value	0.0014
P value summary	**
Are SDs significantly different (P < 0.05)?	Yes
Bartlett's test
Bartlett's statistic (corrected)
P value
P value summary
Are SDs significantly different (P < 0.05)?
ANOVA table	SS	DF	MS	F (DFn, DFd)	P value
Treatment (between columns)	214.1	3	71.38	F (3, 60) = 8,770	P<0,0001
Residual (within columns)	488.3	60	8.139
Total	702.4	63
Data summary
Number of treatments (columns)	4
Number of values (total)	64
Multiple comparisons results
Number of families	1
Number of comparisons per family	6
Alpha	0.05
Tukey's multiple comparisons test	Mean Diff,	95,00% CI of diff,	Significant?	Summary	Adjusted P Value
FSH+hCG, MII group vs. FSH priming, MII group	0.7	-2,809 to 4,209	No	ns	0.9522	A-B
FSH+hCG, MII group vs. FSH+hCG, IVM group	-2.8	-5,184 to -0,4161	Yes	*	0.015	A-C
FSH+hCG, MII group vs. FSH priming, IVM group	-4.078	-6,527 to -1,629	Yes	***	0.0003	A-D
FSH priming, MII group vs. FSH+hCG, IVM group	-3.5	-7,009 to 0,009031	No	ns	0.0508	B-C
FSH priming, MII group vs. FSH priming, IVM group	-4.778	-8,332 to -1,224	Yes	**	0.0041	B-D
FSH+hCG, IVM group vs. FSH priming, IVM group	-1.278	-3,727 to 1,171	No	ns	0.5175	C-D
Test details	Mean 1	Mean 2	Mean Diff,	SE of diff,	n1	n2	q	DF
FSH+hCG, MII group vs. FSH priming, MII group	0.7	0	0.7	1.328	20	6	0.7455	60
FSH+hCG, MII group vs. FSH+hCG, IVM group	0.7	3.5	-2.8	0.9021	20	20	4.389	60
FSH+hCG, MII group vs. FSH priming, IVM group	0.7	4.778	-4.078	0.9269	20	18	6.222	60
FSH priming, MII group vs. FSH+hCG, IVM group	0	3.5	-3.5	1.328	6	20	3.727	60
FSH priming, MII group vs. FSH priming, IVM group	0	4.778	-4.778	1.345	6	18	5.024	60
FSH+hCG, IVM group vs. FSH priming, IVM group	3.5	4.778	-1.278	0.9269	20	18	1.95	60

## Sheet: 8-cell embryos, n
Actual number of 2-cell embryos produced
Original data table
FSH+hCG, MII group	FSH priming, MII group	FSH+hCG, IVM group	FSH priming, IVM group
0	0	0	2
2	0	5	0
0	0	0	4
0	0	0	0
1	0	0	2
0	0	1	2
0		2	4
0		0	1
0		3	0
0		0	2
1		2	4
0		1	2
0		2	2
0		0	3
0		0	8
0		2	13
1		4	2
0		0	3
0		1
0		7
ANOVA Results
Table Analyzed	8 cell embryos
Data sets analyzed	A-D
ANOVA summary
F	6.904
P value	0.0005
P value summary	***
Significant diff. among means (P < 0.05)?	Yes
R square	0.2566
Brown-Forsythe test
F (DFn, DFd)	3,649 (3, 60)
P value	0.0174
P value summary	*
Are SDs significantly different (P < 0.05)?	Yes
Bartlett's test
Bartlett's statistic (corrected)
P value
P value summary
Are SDs significantly different (P < 0.05)?
ANOVA table	SS	DF	MS	F (DFn, DFd)	P value
Treatment (between columns)	84.48	3	28.16	F (3, 60) = 6,904	P=0,0005
Residual (within columns)	244.8	60	4.079
Total	329.2	63
Data summary
Number of treatments (columns)	4
Number of values (total)	64
Multiple comparisons results
Number of families	1
Number of comparisons per family	6
Alpha	0.05
Tukey's multiple comparisons test	Mean Diff,	95,00% CI of diff,	Significant?	Summary	Adjusted P Value
FSH+hCG, MII group vs. FSH priming, MII group	0.25	-2,234 to 2,734	No	ns	0.9933	A-B
FSH+hCG, MII group vs. FSH+hCG, IVM group	-1.25	-2,938 to 0,4377	No	ns	0.2158	A-C
FSH+hCG, MII group vs. FSH priming, IVM group	-2.75	-4,484 to -1,016	Yes	***	0.0005	A-D
FSH priming, MII group vs. FSH+hCG, IVM group	-1.5	-3,984 to 0,9843	No	ns	0.3889	B-C
FSH priming, MII group vs. FSH priming, IVM group	-3	-5,516 to -0,4841	Yes	*	0.0132	B-D
FSH+hCG, IVM group vs. FSH priming, IVM group	-1.5	-3,234 to 0,2340	No	ns	0.1128	C-D
Test details	Mean 1	Mean 2	Mean Diff,	SE of diff,	n1	n2	q	DF
FSH+hCG, MII group vs. FSH priming, MII group	0.25	0	0.25	0.9401	20	6	0.3761	60
FSH+hCG, MII group vs. FSH+hCG, IVM group	0.25	1.5	-1.25	0.6387	20	20	2.768	60
FSH+hCG, MII group vs. FSH priming, IVM group	0.25	3	-2.75	0.6562	20	18	5.927	60
FSH priming, MII group vs. FSH+hCG, IVM group	0	1.5	-1.5	0.9401	6	20	2.256	60
FSH priming, MII group vs. FSH priming, IVM group	0	3	-3	0.9521	6	18	4.456	60
FSH+hCG, IVM group vs. FSH priming, IVM group	1.5	3	-1.5	0.6562	20	18	3.233	60

[truncated: 5 more sheets: Correl immature and IVMrate, Correl immature and IVMn, 8c emb in IVM group OvE, 8c emb OPU, 8c emb OvE]
